# Supplementary material for: Determination of the frequency, species distribution and antimicrobial resistance of staphylococci isolated from dogs and their owners in Trinidad
Source: PLoS One. 2021 Jul 2;16(7):e0254048. doi: 10.1371/journal.pone.0254048 (PMC8253405; doi:10.1371/journal.pone.0254048)
Supplement: S2 Table — (XLSX) [file pone.0254048.s002.xlsx]

## Sheet: Sheet1
S2 Table. Frequency of isolation of Staphylococcus spp. from the various sample sites on humans and animals
	Number of Staphylococcus spp. isolated from humans and animals
		CoPS (n=181)					CoNS (n=230)																			CoVS (n=29)
Animal species	Body part	SIG	S. aureus	S. lutrae	Total		S. sciuri	S. simulans	S. epidermidis	S. haemolyticus	S. warneri	S. caprae	S. xylosus	S. pasteuri	S. chromogenes	S. saprophyticus	S. felis	S. arlettae	S. cohnii	S. hominis	S. kloosii	S. condimanti	S. equorum	Total		S. schleiferi	S. agnetis	Total
Canine	Mouth	29	2	2	33		21	7	1	1	1	0	1	0	1	0	1	0	2	0	0	0	1	37		7	0	7
	Nares	35	2	0	37		26	10	4	0	0	0	0	0	1	1	1	1	2	0	0	0	0	46		4	1	5
	Abdomen	27	1	0	28		15	15	3	0	1	0	0	0	0	0	0	0	0	0	1	0	0	35		6	1	7
	Total	91	5	2	98		62	32	8	1	2	0	1	0	2	1	2	1	4	0	1	0	1	118		17	2	19
Human	Mouth	8	11	0	19		11	3	12	5	2	0	0	0	0	0	0	1	0	3	0	0	0	37		3	0	3
	Nares	15	14	0	29		7	4	12	3	1	0	0	1	0	0	0	1	0	1	1	0	0	31		2	0	2
	Palms	29	6	0	35		18	9	8	2	2	1	0	0	1	0	1	0	0	0	1	1	0	44		4	1	5
	Total	52	31	0	83		36	16	32	10	5	1	0	1	1	0	1	2	0	4	2	1	0	112		9	1	10
Overall total		143	36	2	181		98	48	40	11	7	1	1	1	3	1	3	3	4	4	3	1	1	230		26	3	29
