# Supplementary material for: Determination of the frequency, species distribution and antimicrobial resistance of staphylococci isolated from dogs and their owners in Trinidad
Source: PLoS One. 2021 Jul 2;16(7):e0254048. doi: 10.1371/journal.pone.0254048 (PMC8253405; doi:10.1371/journal.pone.0254048)
Supplement: S3 Table — (XLSX) [file pone.0254048.s003.xlsx]

## Sheet: Sheet1
S3 Table. Frequency of isolation of staphylococci of the various species resistant to antimicrobial agents
Grouping or species of Staphylococcus	Total		Number of resistant staphylococci
			Penicillin		Tetracycline		Trimethoprim/sulfamethoxazole		Ciprofloxacin		Amikacin		Chloramphenicol		Multidrug Resistant		Screened positive for methicillin Resistance
	Humans	Dogs	Humans	Dogs	Humans	Dogs	Humans	Dogs	Humans	Dogs	Humans	Dogs	Humans	Dogs	Humans	Dogs	Humans	Dogs
CoPS	83	98	55	59	20	42	16	43	16	14	3	4	12	3	17	29	5	19
SIG	52	91	32	55	17	40	15	41	5	13	0	1	7	3	12	27	5	19
S. aureus	31	5	23	3	3	2	1	2	11	1	3	2	5	0	5	2	0	0
S. lutrae	0	2	0	1	0	0	0	0	0	0	0	1	0	0	0	0	0	0
CoNS	112	118	59	49	26	25	12	9	19	29	27	30	1	2	16	19	20	16
S. sciuri	36	62	18	31	9	12	5	4	8	28	13	23	0	1	8	17	6	12
S. epidermidis	32	8	24	3	2	3	2	1	5	0	4	3	1	0	3	1	5	1
S. simulans	16	32	2	10	6	8	3	3	2	1	2	3	0	1	1	1	2	2
S. warneri	5	2	2	0	0	1	0	0	0	0	2	0	0	0	0	0	1	0
S. haemolyticus	10	1	8	1	6	0	1	0	3	0	2	0	0	0	2	0	5	0
S. caprae	1	0	0	0	0	0	0	0	0	0	0	0	0	0	0	0	0	0
S. pasteuri	1	0	0	0	1	0	0	0	1	0	1	0	0	0	1	0	0	0
S. xylosus	0	1	0	0	0	0	0	0	0	0	0	0	0	0	0	0	0	0
S. chromogenes	1	2	0	1	0	0	0	1	0	0	0	0	0	0	0	0	0	0
S. saprophyticus	0	1	0	0	0	0	0	0	0	0	0	0	0	0	0	0	0	0
S. felis	1	2	0	0	0	0	0	0	0	0	1	0	0	0	0	0	0	0
S. arlettae	2	1	1	1	1	0	1	0	0	0	1	0	0	0	1	0	0	0
S. hominis	4	0	2	0	0	0	0	0	0	0	1	0	0	0	0	0	1	0
S. condimanti	1	0	0	0	0	0	0	0	0	0	0	0	0	0	0	0	0	0
S. cohnii	0	4	0	0	0	1	0	0	0	0	0	0	0	0	0	0	0	1
S. kloosii	2	1	2	1	1	0	0	0	0	0	0	0	0	0	0	0	0	0
S. equorum	0	1	0	1	0	0	0	0	0	0	0	1	0	0	0	0	0	0
CoVS	10	19	2	2	1	1	1	1	0	2	2	3	0	1	1	2	1	2
S. schleiferi	9	17	2	1	1	0	1	0	0	1	2	2	0	0	1	1	1	2
S. agnetis	1	2	0	1	0	1	0	1	0	1	0	1	0	1	0	1	0	0
