# Supplementary material for: Determination of the frequency, species distribution and antimicrobial resistance of staphylococci isolated from dogs and their owners in Trinidad
Source: PLoS One. 2021 Jul 2;16(7):e0254048. doi: 10.1371/journal.pone.0254048 (PMC8253405; doi:10.1371/journal.pone.0254048)
Supplement: S4 Table — (XLSX) [file pone.0254048.s004.xlsx]

## Sheet: Sheet1
S4 Table. Prevalence values of antimicrobial resistant staphylococci on humans and dogs
Grouping or species of Staphylococcus spp.	Total		Number of humans and dogs with resistant staphylococci
			Penicillin		Tetracycline		Trimethoprim/sulfamethoxazole		Ciprofloxacin		Amikacin		Chloramphenicol		Multidrug Resistant		Screened positive for methicillin Resistance
	Humans	Dogs	Humans	Dogs	Humans	Dogs	Humans	Dogs	Humans	Dogs	Humans	Dogs	Humans	Dogs	Humans	Dogs	Humans	Dogs
CoPS	58	54	43	36	19	26	16	24	15	11	3	4	12	3	17	20	5	14
SIG	45	51	29	34	17	25	15	23	5	11	0	1	7	3	12	19	5	14
S. aureus	21	5	16	3	2	2	1	2	10	1	3	2	5	0	5	2	0	0
S. lutrae	0	2	0	1	0	0	0	0	0	0	0	1	0	0	0	0	0	0
CoNS	70	70	47	38	23	23	11	7	18	19	24	23	1	2	16	15	17	13
S. sciuri	30	43	16	24	8	11	5	4	8	19	12	18	1	1	8	13	6	9
S. epidermidis	26	7	21	3	2	3	2	1	5	0	4	2	0	0	3	1	3	1
S. simulans	12	25	2	9	5	7	3	2	2	0	2	3	0	1	1	1	2	2
S. warneri	5	2	2	0	0	1	0	0	0	0	2	0	0	0	0	0	1	0
S. haemolyticus	11	1	7	1	5	0	1	0	3	0	2	0	0	0	2	0	5	0
S. caprae	1	0	0	0	0	0	0	0	0	0	0	0	0	0	0	0	0	0
S. pasteuri	1	0	0	0	1	0	0	0	1	0	1	0	0	0	1	0	0	0
S. xylosus	0	1	0	0	0	0	0	0	0	0	0	0	0	0	0	0	0	0
S. chromogenes	1	2	0	1	0	0	0	1	0	0	0	0	0	0	0	0	0	0
S. saprophyticus	0	1	0	0	0	0	0	0	0	0	0	0	0	0	0	0	0	0
S. felis	1	2	0	0	0	0	0	0	0	0	1	0	0	0	0	0	0	0
S. arlettae	1	1	1	1	1	0	1	0	0	0	1	0	0	0	1	0	0	0
S. hominis	4	0	2	0	0	0	0	0	0	0	1	0	0	0	0	0	1	0
S. condimanti	1	0	0	0	0	0	0	0	0	0	0	0	0	0	0	0	0	0
S. cohnii	0	4	0	0	0	1	0	0	0	0	0	0	0	0	0	0	0	1
S. kloosii	2	1	2	1	1	0	0	0	0	0	0	0	0	0	0	0	0	0
S. equorum	0	1	0	1	0	0	0	0	0	0	0	0	0	0	0	0	0	0
CoVars	9	12	2	2	1	1	1	1	1	2	2	3	0	1	1	2	1	2
S. schleiferi	8	11	2	1	1	0	1	0	1	1	2	2	0	0	1	1	1	2
S. agnetis	1	2	0	1	0	1	0	1	0	1	0	1	0	1	0	1	0	0
CoNS+CoVS	76	75	48	39	23	24	11	8	18	21	25	25	1	3	17	17	18	15
